# Supplementary material for: 1,2,6-Thiadiazinones as Novel Narrow Spectrum Calcium/Calmodulin-Dependent Protein Kinase Kinase 2 (CaMKK2) Inhibitors
Source: Molecules. 2018 May 19;23(5):1221. doi: 10.3390/molecules23051221 (PMC6019134; doi:10.3390/molecules23051221)
Supplement: Supplementary file 1 [file molecules-23-01221-s001.zip]

Archive with 1 entries (1 files):
- molecules-304200-SI.pdf
